# Supplementary material for: The Evolution of Tyrosine-Recombinase Elements in Nematoda
Source: PLoS One. 2014 Sep 8;9(9):e106630. doi: 10.1371/journal.pone.0106630 (PMC4157794; doi:10.1371/journal.pone.0106630)
Supplement: Table S1 — Source of genomic data. Abbreviation, taxonomy and genome assembly information of the species studied. (CSV) [file pone.0106630.s003.csv]

Abbreviation	Species	Higher rank	Lower rank	Genome version	Link to genome data
Acal	Aplysia californica	Mollusca	Gastropoda	0.0	http://www.broadinstitute.org/ftp/pub/assemblies/invertebrates/aplysia/AplCal3/A_californica_v0.assembly.fasta.gz
Acas	Acanthamoeba castellanii	Amoebozoa	Acanthamoebidae	2010210	ftp://ftp.hgsc.bcm.edu/AcastellaniNeff/Acas20100210/LinearScaffolds/Acas20100210.contigs.agp.linear.fa
Agam	Anopheles gambiae	Arthropoda	Insecta	4.2	http://genome.wustl.edu/pub/organism/Invertebrates/Anopheles_gambiae/assembly/Anopheles_gambiae_S-4.2/output/supercontigs.fa.gz
Alyr	Arabidopsis lyrata	Plantae	Angiosperms	107	ftp://ftp.jgi-psf.org/pub/compgen/phytozome/v9.0/Alyrata/assembly/Alyrata_107.fa.gz
Asuu	Ascaris suum	Nematoda	Ascaridomorpha	WS238	ftp://ftp.wormbase.org/pub/wormbase/species/a_suum/sequence/genomic/a_suum.PRJNA62057.WS238.genomic.fa.gz
Ath	Arabidopsis thaliana	Plantae	Angiosperms	TAIR10	ftp://ftp.arabidopsis.org/home/tair/Sequences/whole_chromosomes/
Avit	Acanthocheilonema viteae	Nematoda	Spiruromorpha	1.0	http://acanthocheilonema.nematod.es
Bmal	Brugia malayi	Nematoda	Spiruromorpha	WS238	ftp://ftp.wormbase.org/pub/wormbase/species/b_malayi/sequence/genomic/b_malayi.PRJNA10729.WS238.genomic.fa.gz
briC	Caenorhabditis briggsae	Nematoda	Rhabditomorpha	WS238	ftp://ftp.wormbase.org/pub/wormbase/species/c_briggsae/sequence/genomic/c_briggsae.PRJNA10731.WS238.genomic.fa.gz
Bxyl	Bursaphelenchus xylophilus	Nematoda	Tylenchomorpha	1.2	ftp://ftp.sanger.ac.uk/pub/pathogens/Bursaphelenchus/xylophilus/Assembly-v1.2/BurXv1.2.supercontigs.fa.gz
C11sp	Caenorhabditis sp11	Nematoda	Rhabditomorpha	3.0.1	http://genome.wustl.edu/pub/organism/Invertebrates/Caenorhabditis_sp11_JU1373/assembly/Caenorhabditis_sp11_JU1373-3.0.1/output/supercontigs.fa.gz
C5sp	Caenorhabditis sp. 5	Nematoda	Rhabditomorpha	WS230	ftp://ftp.wormbase.org/pub/wormbase/releases/WS230/species/c_sp5/c_sp5.WS230.genomic.fa.gz
Cang	Caenorhabditis angaria	Nematoda	Rhabditomorpha	WS238	ftp://ftp.wormbase.org/pub/wormbase/species/c_angaria/sequence/genomic/c_angaria.PRJNA51225.WS238.genomic.fa.gz
Cbre	Caenorhabditis brenneri	Nematoda	Rhabditomorpha	WS238	ftp://ftp.wormbase.org/pub/wormbase/species/c_brenneri/sequence/genomic/c_brenneri.PRJNA20035.WS238.genomic.fa.gz
Cele	Caenorhabditis elegans	Nematoda	Rhabditomorpha	WS235	ftp://ftp.wormbase.org/pub/wormbase/species/c_elegans/sequence/genomic/c_elegans.WS235.genomic.fa.gz
Cjap	Caenorhabditis japonica	Nematoda	Rhabditomorpha	WS238	ftp://ftp.wormbase.org/pub/wormbase/species/c_japonica/sequence/genomic/c_japonica.PRJNA12591.WS238.genomic.fa.gz
Crem	Caenorhabditis remanei	Nematoda	Rhabditomorpha	WS238	ftp://ftp.wormbase.org/pub/wormbase/species/c_remanei/sequence/genomic/c_remanei.PRJNA53967.WS238.genomic.fa.gz
Dimm	Dirofilaria immitis	Nematoda	Spiruromorpha	2.2	http://dirofilaria.nematod.es
Dpul	Daphnia pulex	Arthropoda	Crustacea	1.0	http://genome.jgi.doe.gov/Dappu1/download/Daphnia_pulex.fasta.gz
Dsim	Drosophila simulans	Arthropoda	Insecta	1.4	ftp://ftp.flybase.net/genomes/Drosophila_simulans/dsim_r1.4_FB2012_03/fasta/dsim-all-chromosome-r1.4.fasta.gz
Dviv	Dictyocaulus viviparus	Nematoda	Rhabditomorpha	1.0	http://dictyocaulus.nematod.es
Ebre	Enoplus brevis	Nematoda	Enoplida	1.1	http://enoplus.nematod.es
Gpal	Globodera pallida	Nematoda	Tylenchomorpha	30052012	ftp://ftp.sanger.ac.uk/pub/pathogens/Globodera/pallida/Assembly/ARCHIVE/Gpal.genome.30052012.scaffolds.fa.gz
Haor	Howardula aoronymphium	Nematoda	Tylenchomorpha	1.0	http://nematodes.org/downloads/959nematodegenomes/blast/db/Howardula_aoronymphium_clc_1.fna
Hbac	Heterorhabditis bacteriophora	Nematoda	Rhabditomorpha	1.2.1	http://genome.wustl.edu/pub/organism/Invertebrates/Heterorhabditis_bacteriophora/assembly/Heterorhabditis_bacteriophora-1.2.1/output/contigs.fa.gz
Hcon	Haemonchus contortus	Nematoda	Rhabditomorpha	WS238	ftp://ftp.wormbase.org/pub/wormbase/species/h_contortus/sequence/genomic/h_contortus.PRJEB506.WS238.genomic.fa.gz
Hduj	Hypsibius dujardini	Tardigrada	Eutardigrada	2.3	http://badger.bio.ed.ac.uk/H_dujardini/fileDownload/zip_download?fileName=nHd.2.3.abv500.fna
Lgi	Lottia gigantea	Mollusca	Gastropoda	1.0	ftp://ftp.jgi-psf.org/pub/JGI_data/Lottia_gigantea/v1.0/Lotgi1_assembly_scaffolds.fasta.gz
Lloa	Loa loa	Nematoda	Spiruromorpha	3.0	http://www.broadinstitute.org/annotation/genome/filarial_worms/download/?sp=EASupercontigsFasta&sp=SLoa_loa_V3&sp=S.zip
Lsig	Litomosoides sigmodontis	Nematoda	Spiruromorpha	2.2	http://litomosoides.nematod.es
Mflo	Meloidogyne floridensis	Nematoda	Tylenchomorpha	1.0	http://meloidogyne.nematod.es
Mhap	Meloidogyne hapla	Nematoda	Tylenchomorpha	WS238	ftp://ftp.wormbase.org/pub/wormbase/species/m_hapla/sequence/genomic/m_hapla.PRJNA29083.WS238.genomic.fa.gz
Minc	Meloidogyne incognita	Nematoda	Tylenchomorpha	WS238	ftp://ftp.wormbase.org/pub/wormbase/species/m_incognita/sequence/genomic/m_incognita.PRJEA28837.WS238.genomic.fa.gz
Nve	Nematostella vectensis	Cnidaria	Anthozoa	1.0	ftp://ftp.jgi-psf.org/pub/JGI_data/Nematostella_vectensis/v1.0/assembly/Nemve1.fasta.gz
Nvi	Nasonia vitripennis	Arthropoda	Insecta	2.0	ftp://ftp.hgsc.bcm.edu/Nvitripennis/fasta/Nvit_2.0/linearScaffolds/Nvit_2.0.linear.fa.gz
Ooch	Onchocerca ochengi	Nematoda	Spiruromorpha	2.0	http://onchocerca.nematod.es
Otip	Oscheius tipulae	Nematoda	Rhabditomorpha	3.1	http://nematodes.org/downloads/959nematodegenomes/blast/db/Oscheius_tipulae_clc3_1.fna
Ovol	Onchocerca volvulus	Nematoda	Spiruromorpha	1.0	http://www.broadinstitute.org/annotation/genome/filarial_worms/download/?sp=EASupercontigsFasta&sp=SOnchocerca_volvulus_V1&sp=S.zip
Ppac	Pristionchus pacificus	Nematoda	Diplogasteromorpha	WS238	ftp://ftp.wormbase.org/pub/wormbase/species/p_pacificus/sequence/genomic/p_pacificus.PRJNA12644.WS238.genomic.fa.gz
Pred	Panagrellus redivivus	Nematoda	Panagrolaimomorpha	1.0	http://www.ncbi.nlm.nih.gov/nuccore?term=KB454917:KB455574[PACC]
Rcul	Romanomermis culicivorax	Nematoda	Mermithida	1.0	http://romanomermis.nematod.es
Srat	Strongyloides ratti	Nematoda	Panagrolaimomorpha	4.0	ftp://ftp.sanger.ac.uk/pub/pathogens/Strongyloides/ratti/version_4/Sratti_v4.genome.fa
Tmur	Trichuris muris	Nematoda	Trichinellida	2b	ftp://ftp.sanger.ac.uk/pub/pathogens/Trichuris/muris/genome/version_2b/Tmuris_v2b.genome_scaffolds.fa
Tspi	Trichinella spiralis	Nematoda	Trichinellida	WS238	ftp://ftp.wormbase.org/pub/wormbase/species/t_spiralis/sequence/genomic/t_spiralis.PRJNA12603.WS238.genomic.fa.gz
Vcar	Volvox carteri	Plantae	Chlorophyta	9.0	ftp://ftp.jgi-psf.org/pub/compgen/phytozome/v9.0/Vcarteri/assembly/Vcarteri_199.fa.gz
Wban	Wuchereria bancrofti	Nematoda	Spiruromorpha	1.0	http://www.broadinstitute.org/annotation/genome/filarial_worms/download/?sp=EASupercontigsFasta&sp=SWuchereria_bancrofti_V1&sp=S.zip
	Other reference data
PAT	Pristionchus pacificus Pat1-like	Reference	Reference		Mathieu Piednoël, personal communication
BAS	RepBase_Crypton	Reference	Reference		http://www.girinst.org/protected/repbase_extract.php?division=&customdivision=&rank=&type=Crypton&autonomous=1&nonautonomous=&simple=1&format=EMBL&sa=Download
BAS	RepBase_DIRS	Reference	Reference		http://www.girinst.org/protected/repbase_extract.php?division=&customdivision=&rank=&type=DIRS&autonomous=1&nonautonomous=&simple=1&format=EMBL&sa=Download
RET	Retrobase DIRS	Reference	Reference		http://biocadmin.otago.ac.nz/fmi/xsl/retrobase/type1.xsl?-db=retrobase.fp7&-lay=AllFieldsLayout&-max=all&-sortfield.1=Subtype&-sortfield.2=Type&-sortfield.3=Family&Format=Method&-find
